# Supplementary material for: Preparation and Application of Clostridium perfringens Alpha Toxin Nanobodies
Source: Vet Sci. 2024 Aug 19;11(8):381. doi: 10.3390/vetsci11080381 (PMC11360521; doi:10.3390/vetsci11080381)
Supplement: Supplementary file 1 [file vetsci-11-00381-s001.zip]

Archive with 1 entries (1 files):
- vetsci-3148888-supplementary.pdf
